# Supplementary material for: Transient Elastography Is the Best-Performing Non-Invasive Test of Liver Fibrosis in Obese Asian Patients with Non-Alcoholic Fatty Liver Disease: A Pilot, Cross-Sectional Study
Source: Medicina (Kaunas). 2024 Jan 17;60(1):169. doi: 10.3390/medicina60010169 (PMC10819647; doi:10.3390/medicina60010169)
Supplement: Supplementary file 1 [file medicina-60-00169-s001.zip]

Archive with 1 entries (1 files):
- medicina-2792917-supplementary.pdf
